# Supplementary material for: Identification and Characterization of Antiyeast Organic Acids Produced by Lactiplantibacillus plantarum 3121M0s Derived from Mongolian Traditional Fermented Milk, Airag
Source: Microorganisms. 2025 Aug 29;13(9):2017. doi: 10.3390/microorganisms13092017 (PMC12472905; doi:10.3390/microorganisms13092017)
Supplement: Supplementary file 1 [file microorganisms-13-02017-s001.zip]

Archive with 1 entries (1 files):
- microorganisms-3768529-supplementary.pdf
